# Supplementary material for: Bifidogenic Effect of Human Milk Oligosaccharides on Pediatric IBD Fecal Microbiota
Source: Microorganisms. 2024 Sep 30;12(10):1977. doi: 10.3390/microorganisms12101977 (PMC11509818; doi:10.3390/microorganisms12101977)
Supplement: Supplementary file 1 [file microorganisms-12-01977-s001.zip]

Archive with 1 entries (1 files):
- microorganisms-3171861-supplementary.pdf
